# Supplementary material for: Determination of Residual Triflumezopyrim Insecticide in Agricultural Products through a Modified QuEChERS Method
Source: Foods. 2021 Sep 3;10(9):2090. doi: 10.3390/foods10092090 (PMC8472026; doi:10.3390/foods10092090)
Supplement: Supplementary file 1 [file foods-10-02090-s001.zip]

Archive with 1 entries (1 files):
- foods-1359227-supplementary.pdf
